# Supplementary material for: Convergence of gut phage communities but not bacterial communities following wild mouse bacteriophage transplantation into captive house mice
Source: ISME J. 2024 Sep 14;18(1):wrae178. doi: 10.1093/ismejo/wrae178 (PMC11440513; doi:10.1093/ismejo/wrae178)
Supplement: Supplementary_Tables_wrae178 [file supplementary_tables_wrae178.xlsx]

## Sheet: Supplementary Table S1
Sample_name	Sequencing_data_type	Sequencing_replicate	Mouse_ID	Wild.Captive	Mouse.strain.Sampling.locality	Sex	Experimental_group	Donor_identity	Sampling_day	Project_accession	Sample_accession
BLS1_m1_A_bacteriome	Amplicon_bacterial_16S_feces	A	BLS1	CAPTIVE	BULS	m	recipient	INF1	D-1	PRJEB76455	ERS20226775
BLS1_m1_B_bacteriome	Amplicon_bacterial_16S_feces	B	BLS1	CAPTIVE	BULS	m	recipient	INF1	D-1	PRJEB76455	ERS20226776
BLS10_m1_A_bacteriome	Amplicon_bacterial_16S_feces	A	BLS10	CAPTIVE	BULS	m	recipient	INF7	D-1	PRJEB76455	ERS20226751
BLS10_m1_B_bacteriome	Amplicon_bacterial_16S_feces	B	BLS10	CAPTIVE	BULS	m	recipient	INF7	D-1	PRJEB76455	ERS20226752
BLS11_m1_A_bacteriome	Amplicon_bacterial_16S_feces	A	BLS11	CAPTIVE	BULS	f	control		D-1	PRJEB76455	ERS20226757
BLS11_m1_B_bacteriome	Amplicon_bacterial_16S_feces	B	BLS11	CAPTIVE	BULS	f	control		D-1	PRJEB76455	ERS20226758
BLS12_m1_A_bacteriome	Amplicon_bacterial_16S_feces	A	BLS12	CAPTIVE	BULS	f	recipient	INF5	D-1	PRJEB76455	ERS20226765
BLS12_m1_B_bacteriome	Amplicon_bacterial_16S_feces	B	BLS12	CAPTIVE	BULS	f	recipient	INF5	D-1	PRJEB76455	ERS20226766
BLS13_m1_A_bacteriome	Amplicon_bacterial_16S_feces	A	BLS13	CAPTIVE	BULS	f	recipient	INF6	D-1	PRJEB76455	ERS20226771
BLS13_m1_B_bacteriome	Amplicon_bacterial_16S_feces	B	BLS13	CAPTIVE	BULS	f	recipient	INF6	D-1	PRJEB76455	ERS20226772
BLS2_m1_A_bacteriome	Amplicon_bacterial_16S_feces	A	BLS2	CAPTIVE	BULS	f	recipient	INF8	D-1	PRJEB76455	ERS20226781
BLS2_m1_B_bacteriome	Amplicon_bacterial_16S_feces	B	BLS2	CAPTIVE	BULS	f	recipient	INF8	D-1	PRJEB76455	ERS20226782
BLS3_m1_A_bacteriome	Amplicon_bacterial_16S_feces	A	BLS3	CAPTIVE	BULS	f	recipient	INF9	D-1	PRJEB76455	ERS20226787
BLS3_m1_B_bacteriome	Amplicon_bacterial_16S_feces	B	BLS3	CAPTIVE	BULS	f	recipient	INF9	D-1	PRJEB76455	ERS20226788
BLS4_m1_A_bacteriome	Amplicon_bacterial_16S_feces	A	BLS4	CAPTIVE	BULS	f	recipient	INF10	D-1	PRJEB76455	ERS20226793
BLS4_m1_B_bacteriome	Amplicon_bacterial_16S_feces	B	BLS4	CAPTIVE	BULS	f	recipient	INF10	D-1	PRJEB76455	ERS20226794
BLS5_m1_A_bacteriome	Amplicon_bacterial_16S_feces	A	BLS5	CAPTIVE	BULS	m	control		D-1	PRJEB76455	ERS20226799
BLS5_m1_B_bacteriome	Amplicon_bacterial_16S_feces	B	BLS5	CAPTIVE	BULS	m	control		D-1	PRJEB76455	ERS20226800
BLS6_m1_A_bacteriome	Amplicon_bacterial_16S_feces	A	BLS6	CAPTIVE	BULS	m	recipient	INF2	D-1	PRJEB76455	ERS20226805
BLS6_m1_B_bacteriome	Amplicon_bacterial_16S_feces	B	BLS6	CAPTIVE	BULS	m	recipient	INF2	D-1	PRJEB76455	ERS20226806
BLS7_m1_A_bacteriome	Amplicon_bacterial_16S_feces	A	BLS7	CAPTIVE	BULS	m	recipient	INF3	D-1	PRJEB76455	ERS20226811
BLS7_m1_B_bacteriome	Amplicon_bacterial_16S_feces	B	BLS7	CAPTIVE	BULS	m	recipient	INF3	D-1	PRJEB76455	ERS20226812
BLS8_m1_A_bacteriome	Amplicon_bacterial_16S_feces	A	BLS8	CAPTIVE	BULS	m	control		D-1	PRJEB76455	ERS20226817
BLS8_m1_B_bacteriome	Amplicon_bacterial_16S_feces	B	BLS8	CAPTIVE	BULS	m	control		D-1	PRJEB76455	ERS20226818
BLS9_m1_A_bacteriome	Amplicon_bacterial_16S_feces	A	BLS9	CAPTIVE	BULS	m	recipient	INF4	D-1	PRJEB76455	ERS20226823
BLS9_m1_B_bacteriome	Amplicon_bacterial_16S_feces	B	BLS9	CAPTIVE	BULS	m	recipient	INF4	D-1	PRJEB76455	ERS20226824
BSN1_m1_A_bacteriome	Amplicon_bacterial_16S_feces	A	BSN1	CAPTIVE	BUSNA	m	recipient	INF1	D-1	PRJEB76455	ERS20226853
BSN1_m1_B_bacteriome	Amplicon_bacterial_16S_feces	B	BSN1	CAPTIVE	BUSNA	m	recipient	INF1	D-1	PRJEB76455	ERS20226854
BSN10_m1_A_bacteriome	Amplicon_bacterial_16S_feces	A	BSN10	CAPTIVE	BUSNA	m	recipient	INF8	D-1	PRJEB76455	ERS20226829
BSN10_m1_B_bacteriome	Amplicon_bacterial_16S_feces	B	BSN10	CAPTIVE	BUSNA	m	recipient	INF8	D-1	PRJEB76455	ERS20226830
BSN11_m1_A_bacteriome	Amplicon_bacterial_16S_feces	A	BSN11	CAPTIVE	BUSNA	f	recipient	INF9	D-1	PRJEB76455	ERS20226835
BSN11_m1_B_bacteriome	Amplicon_bacterial_16S_feces	B	BSN11	CAPTIVE	BUSNA	f	recipient	INF9	D-1	PRJEB76455	ERS20226836
BSN12_m1_A_bacteriome	Amplicon_bacterial_16S_feces	A	BSN12	CAPTIVE	BUSNA	f	control		D-1	PRJEB76455	ERS20226843
BSN12_m1_B_bacteriome	Amplicon_bacterial_16S_feces	B	BSN12	CAPTIVE	BUSNA	f	control		D-1	PRJEB76455	ERS20226844
BSN13_m1_A_bacteriome	Amplicon_bacterial_16S_feces	A	BSN13	CAPTIVE	BUSNA	f	recipient	INF10	D-1	PRJEB76455	ERS20226849
BSN13_m1_B_bacteriome	Amplicon_bacterial_16S_feces	B	BSN13	CAPTIVE	BUSNA	f	recipient	INF10	D-1	PRJEB76455	ERS20226850
BSN2_m1_A_bacteriome	Amplicon_bacterial_16S_feces	A	BSN2	CAPTIVE	BUSNA	m	control		D-1	PRJEB76455	ERS20226859
BSN2_m1_B_bacteriome	Amplicon_bacterial_16S_feces	B	BSN2	CAPTIVE	BUSNA	m	control		D-1	PRJEB76455	ERS20226860
BSN3_m1_A_bacteriome	Amplicon_bacterial_16S_feces	A	BSN3	CAPTIVE	BUSNA	m	recipient	INF2	D-1	PRJEB76455	ERS20226865
BSN3_m1_B_bacteriome	Amplicon_bacterial_16S_feces	B	BSN3	CAPTIVE	BUSNA	m	recipient	INF2	D-1	PRJEB76455	ERS20226866
BSN4_m1_A_bacteriome	Amplicon_bacterial_16S_feces	A	BSN4	CAPTIVE	BUSNA	m	recipient	INF3	D-1	PRJEB76455	ERS20226871
BSN4_m1_B_bacteriome	Amplicon_bacterial_16S_feces	B	BSN4	CAPTIVE	BUSNA	m	recipient	INF3	D-1	PRJEB76455	ERS20226872
BSN5_m1_A_bacteriome	Amplicon_bacterial_16S_feces	A	BSN5	CAPTIVE	BUSNA	m	recipient	INF4	D-1	PRJEB76455	ERS20226877
BSN5_m1_B_bacteriome	Amplicon_bacterial_16S_feces	B	BSN5	CAPTIVE	BUSNA	m	recipient	INF4	D-1	PRJEB76455	ERS20226878
BSN6_m1_A_bacteriome	Amplicon_bacterial_16S_feces	A	BSN6	CAPTIVE	BUSNA	f	recipient	INF5	D-1	PRJEB76455	ERS20226883
BSN6_m1_B_bacteriome	Amplicon_bacterial_16S_feces	B	BSN6	CAPTIVE	BUSNA	f	recipient	INF5	D-1	PRJEB76455	ERS20226884
BSN7_m1_A_bacteriome	Amplicon_bacterial_16S_feces	A	BSN7	CAPTIVE	BUSNA	f	recipient	INF6	D-1	PRJEB76455	ERS20226889
BSN7_m1_B_bacteriome	Amplicon_bacterial_16S_feces	B	BSN7	CAPTIVE	BUSNA	f	recipient	INF6	D-1	PRJEB76455	ERS20226890
BSN8_m1_A_bacteriome	Amplicon_bacterial_16S_feces	A	BSN8	CAPTIVE	BUSNA	m	recipient	INF7	D-1	PRJEB76455	ERS20226895
BSN8_m1_B_bacteriome	Amplicon_bacterial_16S_feces	B	BSN8	CAPTIVE	BUSNA	m	recipient	INF7	D-1	PRJEB76455	ERS20226896
BSN9_m1_A_bacteriome	Amplicon_bacterial_16S_feces	A	BSN9	CAPTIVE	BUSNA	f	control		D-1	PRJEB76455	ERS20226901
BSN9_m1_B_bacteriome	Amplicon_bacterial_16S_feces	B	BSN9	CAPTIVE	BUSNA	f	control		D-1	PRJEB76455	ERS20226902
INF1_A_bacteriome	Amplicon_bacterial_16S_feces	A	INF1	WILD	JED4	m	donor		D0	PRJEB76455	ERS20226905
INF1_B_bacteriome	Amplicon_bacterial_16S_feces	B	INF1	WILD	JED4	m	donor		D0	PRJEB76455	ERS20226906
INF2_A_bacteriome	Amplicon_bacterial_16S_feces	A	INF2	WILD	JED4	f	donor		D0	PRJEB76455	ERS20226907
INF2_B_bacteriome	Amplicon_bacterial_16S_feces	B	INF2	WILD	JED4	f	donor		D0	PRJEB76455	ERS20226908
INF3_A_bacteriome	Amplicon_bacterial_16S_feces	A	INF3	WILD	NLC20	m	donor		D0	PRJEB76455	ERS20226909
INF3_B_bacteriome	Amplicon_bacterial_16S_feces	B	INF3	WILD	NLC20	m	donor		D0	PRJEB76455	ERS20226910
INF4_A_bacteriome	Amplicon_bacterial_16S_feces	A	INF4	WILD	NLC20	f	donor		D0	PRJEB76455	ERS20226911
INF4_B_bacteriome	Amplicon_bacterial_16S_feces	B	INF4	WILD	NLC20	f	donor		D0	PRJEB76455	ERS20226912
INF5_A_bacteriome	Amplicon_bacterial_16S_feces	A	INF5	WILD	NLC20	f	donor		D0	PRJEB76455	ERS20226913
INF5_B_bacteriome	Amplicon_bacterial_16S_feces	B	INF5	WILD	NLC20	f	donor		D0	PRJEB76455	ERS20226914
INF10_A_bacteriome	Amplicon_bacterial_16S_feces	A	INF10	WILD	VPOL	f	donor		D0	PRJEB76455	ERS20226903
INF10_B_bacteriome	Amplicon_bacterial_16S_feces	B	INF10	WILD	VPOL	f	donor		D0	PRJEB76455	ERS20226904
INF6_A_bacteriome	Amplicon_bacterial_16S_feces	A	INF6	WILD	VPOL	m	donor		D0	PRJEB76455	ERS20226915
INF6_B_bacteriome	Amplicon_bacterial_16S_feces	B	INF6	WILD	VPOL	m	donor		D0	PRJEB76455	ERS20226916
INF7_A_bacteriome	Amplicon_bacterial_16S_feces	A	INF7	WILD	VPOL	m	donor		D0	PRJEB76455	ERS20226917
INF7_B_bacteriome	Amplicon_bacterial_16S_feces	B	INF7	WILD	VPOL	m	donor		D0	PRJEB76455	ERS20226918
INF8_A_bacteriome	Amplicon_bacterial_16S_feces	A	INF8	WILD	VPOL	m	donor		D0	PRJEB76455	ERS20226919
INF8_B_bacteriome	Amplicon_bacterial_16S_feces	B	INF8	WILD	VPOL	m	donor		D0	PRJEB76455	ERS20226920
INF9_A_bacteriome	Amplicon_bacterial_16S_feces	A	INF9	WILD	VPOL	f	donor		D0	PRJEB76455	ERS20226921
INF9_B_bacteriome	Amplicon_bacterial_16S_feces	B	INF9	WILD	VPOL	f	donor		D0	PRJEB76455	ERS20226922
BLS1_2_A_bacteriome	Amplicon_bacterial_16S_feces	A	BLS1	CAPTIVE	BULS	m	recipient	INF1	D2	PRJEB76455	ERS20226763
BLS1_2_B_bacteriome	Amplicon_bacterial_16S_feces	B	BLS1	CAPTIVE	BULS	m	recipient	INF1	D2	PRJEB76455	ERS20226764
BLS10_2_A_bacteriome	Amplicon_bacterial_16S_feces	A	BLS10	CAPTIVE	BULS	m	recipient	INF7	D2	PRJEB76455	ERS20226747
BLS10_2_B_bacteriome	Amplicon_bacterial_16S_feces	B	BLS10	CAPTIVE	BULS	m	recipient	INF7	D2	PRJEB76455	ERS20226748
BLS11_2_A_bacteriome	Amplicon_bacterial_16S_feces	A	BLS11	CAPTIVE	BULS	f	control		D2	PRJEB76455	ERS20226753
BLS11_2_B_bacteriome	Amplicon_bacterial_16S_feces	B	BLS11	CAPTIVE	BULS	f	control		D2	PRJEB76455	ERS20226754
BLS12_2_A_bacteriome	Amplicon_bacterial_16S_feces	A	BLS12	CAPTIVE	BULS	f	recipient	INF5	D2	PRJEB76455	ERS20226759
BLS12_2_B_bacteriome	Amplicon_bacterial_16S_feces	B	BLS12	CAPTIVE	BULS	f	recipient	INF5	D2	PRJEB76455	ERS20226760
BLS13_2_A_bacteriome	Amplicon_bacterial_16S_feces	A	BLS13	CAPTIVE	BULS	f	recipient	INF6	D2	PRJEB76455	ERS20226767
BLS13_2_B_bacteriome	Amplicon_bacterial_16S_feces	B	BLS13	CAPTIVE	BULS	f	recipient	INF6	D2	PRJEB76455	ERS20226768
BLS2_2_A_bacteriome	Amplicon_bacterial_16S_feces	A	BLS2	CAPTIVE	BULS	f	recipient	INF8	D2	PRJEB76455	ERS20226777
BLS2_2_B_bacteriome	Amplicon_bacterial_16S_feces	B	BLS2	CAPTIVE	BULS	f	recipient	INF8	D2	PRJEB76455	ERS20226778
BLS3_2_A_bacteriome	Amplicon_bacterial_16S_feces	A	BLS3	CAPTIVE	BULS	f	recipient	INF9	D2	PRJEB76455	ERS20226783
BLS3_2_B_bacteriome	Amplicon_bacterial_16S_feces	B	BLS3	CAPTIVE	BULS	f	recipient	INF9	D2	PRJEB76455	ERS20226784
BLS4_2_A_bacteriome	Amplicon_bacterial_16S_feces	A	BLS4	CAPTIVE	BULS	f	recipient	INF10	D2	PRJEB76455	ERS20226789
BLS4_2_B_bacteriome	Amplicon_bacterial_16S_feces	B	BLS4	CAPTIVE	BULS	f	recipient	INF10	D2	PRJEB76455	ERS20226790
BLS5_2_A_bacteriome	Amplicon_bacterial_16S_feces	A	BLS5	CAPTIVE	BULS	m	control		D2	PRJEB76455	ERS20226795
BLS5_2_B_bacteriome	Amplicon_bacterial_16S_feces	B	BLS5	CAPTIVE	BULS	m	control		D2	PRJEB76455	ERS20226796
BLS6_2_A_bacteriome	Amplicon_bacterial_16S_feces	A	BLS6	CAPTIVE	BULS	m	recipient	INF2	D2	PRJEB76455	ERS20226801
BLS6_2_B_bacteriome	Amplicon_bacterial_16S_feces	B	BLS6	CAPTIVE	BULS	m	recipient	INF2	D2	PRJEB76455	ERS20226802
BLS7_2_A_bacteriome	Amplicon_bacterial_16S_feces	A	BLS7	CAPTIVE	BULS	m	recipient	INF3	D2	PRJEB76455	ERS20226807
BLS7_2_B_bacteriome	Amplicon_bacterial_16S_feces	B	BLS7	CAPTIVE	BULS	m	recipient	INF3	D2	PRJEB76455	ERS20226808
BLS8_2_A_bacteriome	Amplicon_bacterial_16S_feces	A	BLS8	CAPTIVE	BULS	m	control		D2	PRJEB76455	ERS20226813
BLS8_2_B_bacteriome	Amplicon_bacterial_16S_feces	B	BLS8	CAPTIVE	BULS	m	control		D2	PRJEB76455	ERS20226814
BLS9_2_A_bacteriome	Amplicon_bacterial_16S_feces	A	BLS9	CAPTIVE	BULS	m	recipient	INF4	D2	PRJEB76455	ERS20226819
BLS9_2_B_bacteriome	Amplicon_bacterial_16S_feces	B	BLS9	CAPTIVE	BULS	m	recipient	INF4	D2	PRJEB76455	ERS20226820
BSN1_2_A_bacteriome	Amplicon_bacterial_16S_feces	A	BSN1	CAPTIVE	BUSNA	m	recipient	INF1	D2	PRJEB76455	ERS20226841
BSN1_2_B_bacteriome	Amplicon_bacterial_16S_feces	B	BSN1	CAPTIVE	BUSNA	m	recipient	INF1	D2	PRJEB76455	ERS20226842
BSN10_2_A_bacteriome	Amplicon_bacterial_16S_feces	A	BSN10	CAPTIVE	BUSNA	m	recipient	INF8	D2	PRJEB76455	ERS20226825
BSN10_2_B_bacteriome	Amplicon_bacterial_16S_feces	B	BSN10	CAPTIVE	BUSNA	m	recipient	INF8	D2	PRJEB76455	ERS20226826
BSN11_2_A_bacteriome	Amplicon_bacterial_16S_feces	A	BSN11	CAPTIVE	BUSNA	f	recipient	INF9	D2	PRJEB76455	ERS20226831
BSN11_2_B_bacteriome	Amplicon_bacterial_16S_feces	B	BSN11	CAPTIVE	BUSNA	f	recipient	INF9	D2	PRJEB76455	ERS20226832
BSN12_2_A_bacteriome	Amplicon_bacterial_16S_feces	A	BSN12	CAPTIVE	BUSNA	f	control		D2	PRJEB76455	ERS20226837
BSN12_2_B_bacteriome	Amplicon_bacterial_16S_feces	B	BSN12	CAPTIVE	BUSNA	f	control		D2	PRJEB76455	ERS20226838
BSN13_2_A_bacteriome	Amplicon_bacterial_16S_feces	A	BSN13	CAPTIVE	BUSNA	f	recipient	INF10	D2	PRJEB76455	ERS20226845
BSN13_2_B_bacteriome	Amplicon_bacterial_16S_feces	B	BSN13	CAPTIVE	BUSNA	f	recipient	INF10	D2	PRJEB76455	ERS20226846
BSN2_2_A_bacteriome	Amplicon_bacterial_16S_feces	A	BSN2	CAPTIVE	BUSNA	m	control		D2	PRJEB76455	ERS20226855
BSN2_2_B_bacteriome	Amplicon_bacterial_16S_feces	B	BSN2	CAPTIVE	BUSNA	m	control		D2	PRJEB76455	ERS20226856
BSN3_2_A_bacteriome	Amplicon_bacterial_16S_feces	A	BSN3	CAPTIVE	BUSNA	m	recipient	INF2	D2	PRJEB76455	ERS20226861
BSN3_2_B_bacteriome	Amplicon_bacterial_16S_feces	B	BSN3	CAPTIVE	BUSNA	m	recipient	INF2	D2	PRJEB76455	ERS20226862
BSN4_2_A_bacteriome	Amplicon_bacterial_16S_feces	A	BSN4	CAPTIVE	BUSNA	m	recipient	INF3	D2	PRJEB76455	ERS20226867
BSN4_2_B_bacteriome	Amplicon_bacterial_16S_feces	B	BSN4	CAPTIVE	BUSNA	m	recipient	INF3	D2	PRJEB76455	ERS20226868
BSN5_2_A_bacteriome	Amplicon_bacterial_16S_feces	A	BSN5	CAPTIVE	BUSNA	m	recipient	INF4	D2	PRJEB76455	ERS20226873
BSN5_2_B_bacteriome	Amplicon_bacterial_16S_feces	B	BSN5	CAPTIVE	BUSNA	m	recipient	INF4	D2	PRJEB76455	ERS20226874
BSN6_2_A_bacteriome	Amplicon_bacterial_16S_feces	A	BSN6	CAPTIVE	BUSNA	f	recipient	INF5	D2	PRJEB76455	ERS20226879
BSN6_2_B_bacteriome	Amplicon_bacterial_16S_feces	B	BSN6	CAPTIVE	BUSNA	f	recipient	INF5	D2	PRJEB76455	ERS20226880
BSN7_2_A_bacteriome	Amplicon_bacterial_16S_feces	A	BSN7	CAPTIVE	BUSNA	f	recipient	INF6	D2	PRJEB76455	ERS20226885
BSN7_2_B_bacteriome	Amplicon_bacterial_16S_feces	B	BSN7	CAPTIVE	BUSNA	f	recipient	INF6	D2	PRJEB76455	ERS20226886
BSN8_2_A_bacteriome	Amplicon_bacterial_16S_feces	A	BSN8	CAPTIVE	BUSNA	m	recipient	INF7	D2	PRJEB76455	ERS20226891
BSN8_2_B_bacteriome	Amplicon_bacterial_16S_feces	B	BSN8	CAPTIVE	BUSNA	m	recipient	INF7	D2	PRJEB76455	ERS20226892
BSN9_2_A_bacteriome	Amplicon_bacterial_16S_feces	A	BSN9	CAPTIVE	BUSNA	f	control		D2	PRJEB76455	ERS20226897
BSN9_2_B_bacteriome	Amplicon_bacterial_16S_feces	B	BSN9	CAPTIVE	BUSNA	f	control		D2	PRJEB76455	ERS20226898
BLS1_7_A_bacteriome	Amplicon_bacterial_16S_feces	A	BLS1	CAPTIVE	BULS	m	recipient	INF1	D7	PRJEB76455	ERS20226773
BLS1_7_B_bacteriome	Amplicon_bacterial_16S_feces	B	BLS1	CAPTIVE	BULS	m	recipient	INF1	D7	PRJEB76455	ERS20226774
BLS10_7_A_bacteriome	Amplicon_bacterial_16S_feces	A	BLS10	CAPTIVE	BULS	m	recipient	INF7	D7	PRJEB76455	ERS20226749
BLS10_7_B_bacteriome	Amplicon_bacterial_16S_feces	B	BLS10	CAPTIVE	BULS	m	recipient	INF7	D7	PRJEB76455	ERS20226750
BLS11_7_A_bacteriome	Amplicon_bacterial_16S_feces	A	BLS11	CAPTIVE	BULS	f	control		D7	PRJEB76455	ERS20226755
BLS11_7_B_bacteriome	Amplicon_bacterial_16S_feces	B	BLS11	CAPTIVE	BULS	f	control		D7	PRJEB76455	ERS20226756
BLS12_7_A_bacteriome	Amplicon_bacterial_16S_feces	A	BLS12	CAPTIVE	BULS	f	recipient	INF5	D7	PRJEB76455	ERS20226761
BLS12_7_B_bacteriome	Amplicon_bacterial_16S_feces	B	BLS12	CAPTIVE	BULS	f	recipient	INF5	D7	PRJEB76455	ERS20226762
BLS13_7_A_bacteriome	Amplicon_bacterial_16S_feces	A	BLS13	CAPTIVE	BULS	f	recipient	INF6	D7	PRJEB76455	ERS20226769
BLS13_7_B_bacteriome	Amplicon_bacterial_16S_feces	B	BLS13	CAPTIVE	BULS	f	recipient	INF6	D7	PRJEB76455	ERS20226770
BLS2_7_A_bacteriome	Amplicon_bacterial_16S_feces	A	BLS2	CAPTIVE	BULS	f	recipient	INF8	D7	PRJEB76455	ERS20226779
BLS2_7_B_bacteriome	Amplicon_bacterial_16S_feces	B	BLS2	CAPTIVE	BULS	f	recipient	INF8	D7	PRJEB76455	ERS20226780
BLS3_7_A_bacteriome	Amplicon_bacterial_16S_feces	A	BLS3	CAPTIVE	BULS	f	recipient	INF9	D7	PRJEB76455	ERS20226785
BLS3_7_B_bacteriome	Amplicon_bacterial_16S_feces	B	BLS3	CAPTIVE	BULS	f	recipient	INF9	D7	PRJEB76455	ERS20226786
BLS4_7_A_bacteriome	Amplicon_bacterial_16S_feces	A	BLS4	CAPTIVE	BULS	f	recipient	INF10	D7	PRJEB76455	ERS20226791
BLS4_7_B_bacteriome	Amplicon_bacterial_16S_feces	B	BLS4	CAPTIVE	BULS	f	recipient	INF10	D7	PRJEB76455	ERS20226792
BLS5_7_A_bacteriome	Amplicon_bacterial_16S_feces	A	BLS5	CAPTIVE	BULS	m	control		D7	PRJEB76455	ERS20226797
BLS5_7_B_bacteriome	Amplicon_bacterial_16S_feces	B	BLS5	CAPTIVE	BULS	m	control		D7	PRJEB76455	ERS20226798
BLS6_7_A_bacteriome	Amplicon_bacterial_16S_feces	A	BLS6	CAPTIVE	BULS	m	recipient	INF2	D7	PRJEB76455	ERS20226803
BLS6_7_B_bacteriome	Amplicon_bacterial_16S_feces	B	BLS6	CAPTIVE	BULS	m	recipient	INF2	D7	PRJEB76455	ERS20226804
BLS7_7_A_bacteriome	Amplicon_bacterial_16S_feces	A	BLS7	CAPTIVE	BULS	m	recipient	INF3	D7	PRJEB76455	ERS20226809
BLS7_7_B_bacteriome	Amplicon_bacterial_16S_feces	B	BLS7	CAPTIVE	BULS	m	recipient	INF3	D7	PRJEB76455	ERS20226810
BLS8_7_A_bacteriome	Amplicon_bacterial_16S_feces	A	BLS8	CAPTIVE	BULS	m	control		D7	PRJEB76455	ERS20226815
BLS8_7_B_bacteriome	Amplicon_bacterial_16S_feces	B	BLS8	CAPTIVE	BULS	m	control		D7	PRJEB76455	ERS20226816
BLS9_7_A_bacteriome	Amplicon_bacterial_16S_feces	A	BLS9	CAPTIVE	BULS	m	recipient	INF4	D7	PRJEB76455	ERS20226821
BLS9_7_B_bacteriome	Amplicon_bacterial_16S_feces	B	BLS9	CAPTIVE	BULS	m	recipient	INF4	D7	PRJEB76455	ERS20226822
BSN1_7_A_bacteriome	Amplicon_bacterial_16S_feces	A	BSN1	CAPTIVE	BUSNA	m	recipient	INF1	D7	PRJEB76455	ERS20226851
BSN1_7_B_bacteriome	Amplicon_bacterial_16S_feces	B	BSN1	CAPTIVE	BUSNA	m	recipient	INF1	D7	PRJEB76455	ERS20226852
BSN10_7_A_bacteriome	Amplicon_bacterial_16S_feces	A	BSN10	CAPTIVE	BUSNA	m	recipient	INF8	D7	PRJEB76455	ERS20226827
BSN10_7_B_bacteriome	Amplicon_bacterial_16S_feces	B	BSN10	CAPTIVE	BUSNA	m	recipient	INF8	D7	PRJEB76455	ERS20226828
BSN11_7_A_bacteriome	Amplicon_bacterial_16S_feces	A	BSN11	CAPTIVE	BUSNA	f	recipient	INF9	D7	PRJEB76455	ERS20226833
BSN11_7_B_bacteriome	Amplicon_bacterial_16S_feces	B	BSN11	CAPTIVE	BUSNA	f	recipient	INF9	D7	PRJEB76455	ERS20226834
BSN12_7_A_bacteriome	Amplicon_bacterial_16S_feces	A	BSN12	CAPTIVE	BUSNA	f	control		D7	PRJEB76455	ERS20226839
BSN12_7_B_bacteriome	Amplicon_bacterial_16S_feces	B	BSN12	CAPTIVE	BUSNA	f	control		D7	PRJEB76455	ERS20226840
BSN13_7_A_bacteriome	Amplicon_bacterial_16S_feces	A	BSN13	CAPTIVE	BUSNA	f	recipient	INF10	D7	PRJEB76455	ERS20226847
BSN13_7_B_bacteriome	Amplicon_bacterial_16S_feces	B	BSN13	CAPTIVE	BUSNA	f	recipient	INF10	D7	PRJEB76455	ERS20226848
BSN2_7_A_bacteriome	Amplicon_bacterial_16S_feces	A	BSN2	CAPTIVE	BUSNA	m	control		D7	PRJEB76455	ERS20226857
BSN2_7_B_bacteriome	Amplicon_bacterial_16S_feces	B	BSN2	CAPTIVE	BUSNA	m	control		D7	PRJEB76455	ERS20226858
BSN3_7_A_bacteriome	Amplicon_bacterial_16S_feces	A	BSN3	CAPTIVE	BUSNA	m	recipient	INF2	D7	PRJEB76455	ERS20226863
BSN3_7_B_bacteriome	Amplicon_bacterial_16S_feces	B	BSN3	CAPTIVE	BUSNA	m	recipient	INF2	D7	PRJEB76455	ERS20226864
BSN4_7_A_bacteriome	Amplicon_bacterial_16S_feces	A	BSN4	CAPTIVE	BUSNA	m	recipient	INF3	D7	PRJEB76455	ERS20226869
BSN4_7_B_bacteriome	Amplicon_bacterial_16S_feces	B	BSN4	CAPTIVE	BUSNA	m	recipient	INF3	D7	PRJEB76455	ERS20226870
BSN5_7_A_bacteriome	Amplicon_bacterial_16S_feces	A	BSN5	CAPTIVE	BUSNA	m	recipient	INF4	D7	PRJEB76455	ERS20226875
BSN5_7_B_bacteriome	Amplicon_bacterial_16S_feces	B	BSN5	CAPTIVE	BUSNA	m	recipient	INF4	D7	PRJEB76455	ERS20226876
BSN6_7_A_bacteriome	Amplicon_bacterial_16S_feces	A	BSN6	CAPTIVE	BUSNA	f	recipient	INF5	D7	PRJEB76455	ERS20226881
BSN6_7_B_bacteriome	Amplicon_bacterial_16S_feces	B	BSN6	CAPTIVE	BUSNA	f	recipient	INF5	D7	PRJEB76455	ERS20226882
BSN7_7_A_bacteriome	Amplicon_bacterial_16S_feces	A	BSN7	CAPTIVE	BUSNA	f	recipient	INF6	D7	PRJEB76455	ERS20226887
BSN7_7_B_bacteriome	Amplicon_bacterial_16S_feces	B	BSN7	CAPTIVE	BUSNA	f	recipient	INF6	D7	PRJEB76455	ERS20226888
BSN8_7_A_bacteriome	Amplicon_bacterial_16S_feces	A	BSN8	CAPTIVE	BUSNA	m	recipient	INF7	D7	PRJEB76455	ERS20226893
BSN8_7_B_bacteriome	Amplicon_bacterial_16S_feces	B	BSN8	CAPTIVE	BUSNA	m	recipient	INF7	D7	PRJEB76455	ERS20226894
BSN9_7_A_bacteriome	Amplicon_bacterial_16S_feces	A	BSN9	CAPTIVE	BUSNA	f	control		D7	PRJEB76455	ERS20226899
BSN9_7_B_bacteriome	Amplicon_bacterial_16S_feces	B	BSN9	CAPTIVE	BUSNA	f	control		D7	PRJEB76455	ERS20226900
BSN1_m1_phageome	Shotgun_fecal_metagenome_after_filtration		BSN1	CAPTIVE	BUSNA	m	recipient	INF1	D-1	PRJEB76457	ERS20227102
BSN11_2_phageome	Shotgun_fecal_metagenome_after_filtration		BSN11	CAPTIVE	BUSNA	f	recipient	INF9	D2	PRJEB76457	ERS20227091
BLS4_2_phageome	Shotgun_fecal_metagenome_after_filtration		BLS4	CAPTIVE	BULS	f	recipient	INF10	D2	PRJEB76457	ERS20227070
BLS4_m1_phageome	Shotgun_fecal_metagenome_after_filtration		BLS4	CAPTIVE	BULS	f	recipient	INF10	D-1	PRJEB76457	ERS20227072
BLS10_7_phageome	Shotgun_fecal_metagenome_after_filtration		BLS10	CAPTIVE	BULS	m	recipient	INF7	D7	PRJEB76457	ERS20227050
BLS13_2_phageome	Shotgun_fecal_metagenome_after_filtration		BLS13	CAPTIVE	BULS	f	recipient	INF6	D2	PRJEB76457	ERS20227059
BLS5_m1_phageome	Shotgun_fecal_metagenome_after_filtration		BLS5	CAPTIVE	BULS	m	control		D-1	PRJEB76457	ERS20227075
BLS11_7_phageome	Shotgun_fecal_metagenome_after_filtration		BLS11	CAPTIVE	BULS	f	control		D7	PRJEB76457	ERS20227053
BSN4_7_phageome	Shotgun_fecal_metagenome_after_filtration		BSN4	CAPTIVE	BUSNA	m	recipient	INF3	D7	PRJEB76457	ERS20227110
BLS6_m1_phageome	Shotgun_fecal_metagenome_after_filtration		BLS6	CAPTIVE	BULS	m	recipient	INF2	D-1	PRJEB76457	ERS20227078
BLS12_7_phageome	Shotgun_fecal_metagenome_after_filtration		BLS12	CAPTIVE	BULS	f	recipient	INF5	D7	PRJEB76457	ERS20227056
BSN5_7_phageome	Shotgun_fecal_metagenome_after_filtration		BSN5	CAPTIVE	BUSNA	m	recipient	INF4	D7	PRJEB76457	ERS20227113
BLS7_m1_phageome	Shotgun_fecal_metagenome_after_filtration		BLS7	CAPTIVE	BULS	m	recipient	INF3	D-1	PRJEB76457	ERS20227081
BLS13_7_phageome	Shotgun_fecal_metagenome_after_filtration		BLS13	CAPTIVE	BULS	f	recipient	INF6	D7	PRJEB76457	ERS20227060
BSN6_7_phageome	Shotgun_fecal_metagenome_after_filtration		BSN6	CAPTIVE	BUSNA	f	recipient	INF5	D7	PRJEB76457	ERS20227116
BSN2_m1_phageome	Shotgun_fecal_metagenome_after_filtration		BSN2	CAPTIVE	BUSNA	m	control		D-1	PRJEB76457	ERS20227105
BSN12_2_phageome	Shotgun_fecal_metagenome_after_filtration		BSN12	CAPTIVE	BUSNA	f	control		D2	PRJEB76457	ERS20227094
BLS5_2_phageome	Shotgun_fecal_metagenome_after_filtration		BLS5	CAPTIVE	BULS	m	control		D2	PRJEB76457	ERS20227073
BSN10_m1_phageome	Shotgun_fecal_metagenome_after_filtration		BSN10	CAPTIVE	BUSNA	m	recipient	INF8	D-1	PRJEB76457	ERS20227090
BSN13_2_phageome	Shotgun_fecal_metagenome_after_filtration		BSN13	CAPTIVE	BUSNA	f	recipient	INF10	D2	PRJEB76457	ERS20227098
BLS6_2_phageome	Shotgun_fecal_metagenome_after_filtration		BLS6	CAPTIVE	BULS	m	recipient	INF2	D2	PRJEB76457	ERS20227076
BSN11_m1_phageome	Shotgun_fecal_metagenome_after_filtration		BSN11	CAPTIVE	BUSNA	f	recipient	INF9	D-1	PRJEB76457	ERS20227093
BSN1_7_phageome	Shotgun_fecal_metagenome_after_filtration		BSN1	CAPTIVE	BUSNA	m	recipient	INF1	D7	PRJEB76457	ERS20227101
BLS7_2_phageome	Shotgun_fecal_metagenome_after_filtration		BLS7	CAPTIVE	BULS	m	recipient	INF3	D2	PRJEB76457	ERS20227079
BSN12_m1_phageome	Shotgun_fecal_metagenome_after_filtration		BSN12	CAPTIVE	BUSNA	f	control		D-1	PRJEB76457	ERS20227096
BSN2_7_phageome	Shotgun_fecal_metagenome_after_filtration		BSN2	CAPTIVE	BUSNA	m	control		D7	PRJEB76457	ERS20227104
BLS8_2_phageome	Shotgun_fecal_metagenome_after_filtration		BLS8	CAPTIVE	BULS	m	control		D2	PRJEB76457	ERS20227082
BSN13_m1_phageome	Shotgun_fecal_metagenome_after_filtration		BSN13	CAPTIVE	BUSNA	f	recipient	INF10	D-1	PRJEB76457	ERS20227100
BSN3_7_phageome	Shotgun_fecal_metagenome_after_filtration		BSN3	CAPTIVE	BUSNA	m	recipient	INF2	D7	PRJEB76457	ERS20227107
BLS9_2_phageome	Shotgun_fecal_metagenome_after_filtration		BLS9	CAPTIVE	BULS	m	recipient	INF4	D2	PRJEB76457	ERS20227085
BLS1_m1_phageome	Shotgun_fecal_metagenome_after_filtration		BLS1	CAPTIVE	BULS	m	recipient	INF1	D-1	PRJEB76457	ERS20227063
BLS7_7_phageome	Shotgun_fecal_metagenome_after_filtration		BLS7	CAPTIVE	BULS	m	recipient	INF3	D7	PRJEB76457	ERS20227080
BLS10_2_phageome	Shotgun_fecal_metagenome_after_filtration		BLS10	CAPTIVE	BULS	m	recipient	INF7	D2	PRJEB76457	ERS20227049
BLS2_m1_phageome	Shotgun_fecal_metagenome_after_filtration		BLS2	CAPTIVE	BULS	f	recipient	INF8	D-1	PRJEB76457	ERS20227066
BLS8_7_phageome	Shotgun_fecal_metagenome_after_filtration		BLS8	CAPTIVE	BULS	m	control		D7	PRJEB76457	ERS20227083
BLS11_2_phageome	Shotgun_fecal_metagenome_after_filtration		BLS11	CAPTIVE	BULS	f	control		D2	PRJEB76457	ERS20227052
BLS3_m1_phageome	Shotgun_fecal_metagenome_after_filtration		BLS3	CAPTIVE	BULS	f	recipient	INF9	D-1	PRJEB76457	ERS20227069
BLS9_7_phageome	Shotgun_fecal_metagenome_after_filtration		BLS9	CAPTIVE	BULS	m	recipient	INF4	D7	PRJEB76457	ERS20227086
BLS12_2_phageome	Shotgun_fecal_metagenome_after_filtration		BLS12	CAPTIVE	BULS	f	recipient	INF5	D2	PRJEB76457	ERS20227055
BSN7_7_phageome	Shotgun_fecal_metagenome_after_filtration		BSN7	CAPTIVE	BUSNA	f	recipient	INF6	D7	PRJEB76457	ERS20227119
BLS8_m1_phageome	Shotgun_fecal_metagenome_after_filtration		BLS8	CAPTIVE	BULS	m	control		D-1	PRJEB76457	ERS20227084
BLS11_m1_phageome	Shotgun_fecal_metagenome_after_filtration		BLS11	CAPTIVE	BULS	f	control		D-1	PRJEB76457	ERS20227054
BLS3_7_phageome	Shotgun_fecal_metagenome_after_filtration		BLS3	CAPTIVE	BULS	f	recipient	INF9	D7	PRJEB76457	ERS20227068
BSN7_2_phageome	Shotgun_fecal_metagenome_after_filtration		BSN7	CAPTIVE	BUSNA	f	recipient	INF6	D2	PRJEB76457	ERS20227118
BLS13_m1_phageome	Shotgun_fecal_metagenome_after_filtration		BLS13	CAPTIVE	BULS	f	recipient	INF6	D-1	PRJEB76457	ERS20227061
BLS4_7_phageome	Shotgun_fecal_metagenome_after_filtration		BLS4	CAPTIVE	BULS	f	recipient	INF10	D7	PRJEB76457	ERS20227071
BSN8_2_phageome	Shotgun_fecal_metagenome_after_filtration		BSN8	CAPTIVE	BUSNA	m	recipient	INF7	D2	PRJEB76457	ERS20227121
BLS1_2_phageome	Shotgun_fecal_metagenome_after_filtration		BLS1	CAPTIVE	BULS	m	recipient	INF1	D2	PRJEB76457	ERS20227058
BLS5_7_phageome	Shotgun_fecal_metagenome_after_filtration		BLS5	CAPTIVE	BULS	m	control		D7	PRJEB76457	ERS20227074
BSN9_2_phageome	Shotgun_fecal_metagenome_after_filtration		BSN9	CAPTIVE	BUSNA	f	control		D2	PRJEB76457	ERS20227124
BLS2_2_phageome	Shotgun_fecal_metagenome_after_filtration		BLS2	CAPTIVE	BULS	f	recipient	INF8	D2	PRJEB76457	ERS20227064
BLS6_7_phageome	Shotgun_fecal_metagenome_after_filtration		BLS6	CAPTIVE	BULS	m	recipient	INF2	D7	PRJEB76457	ERS20227077
BSN10_2_phageome	Shotgun_fecal_metagenome_after_filtration		BSN10	CAPTIVE	BUSNA	m	recipient	INF8	D2	PRJEB76457	ERS20227088
BLS3_2_phageome	Shotgun_fecal_metagenome_after_filtration		BLS3	CAPTIVE	BULS	f	recipient	INF9	D2	PRJEB76457	ERS20227067
BSN8_7_phageome	Shotgun_fecal_metagenome_after_filtration		BSN8	CAPTIVE	BUSNA	m	recipient	INF7	D7	PRJEB76457	ERS20227122
BLS9_m1_phageome	Shotgun_fecal_metagenome_after_filtration		BLS9	CAPTIVE	BULS	m	recipient	INF4	D-1	PRJEB76457	ERS20227087
BLS12_m1_phageome	Shotgun_fecal_metagenome_after_filtration		BLS12	CAPTIVE	BULS	f	recipient	INF5	D-1	PRJEB76457	ERS20227057
BSN9_7_phageome	Shotgun_fecal_metagenome_after_filtration		BSN9	CAPTIVE	BUSNA	f	control		D7	PRJEB76457	ERS20227125
BLS10_m1_phageome	Shotgun_fecal_metagenome_after_filtration		BLS10	CAPTIVE	BULS	m	recipient	INF7	D-1	PRJEB76457	ERS20227051
BSN3_m1_phageome	Shotgun_fecal_metagenome_after_filtration		BSN3	CAPTIVE	BUSNA	m	recipient	INF2	D-1	PRJEB76457	ERS20227108
BSN10_7_phageome	Shotgun_fecal_metagenome_after_filtration		BSN10	CAPTIVE	BUSNA	m	recipient	INF8	D7	PRJEB76457	ERS20227089
BSN1_2_phageome	Shotgun_fecal_metagenome_after_filtration		BSN1	CAPTIVE	BUSNA	m	recipient	INF1	D2	PRJEB76457	ERS20227097
BSN4_m1_phageome	Shotgun_fecal_metagenome_after_filtration		BSN4	CAPTIVE	BUSNA	m	recipient	INF3	D-1	PRJEB76457	ERS20227111
BSN11_7_phageome	Shotgun_fecal_metagenome_after_filtration		BSN11	CAPTIVE	BUSNA	f	recipient	INF9	D7	PRJEB76457	ERS20227092
BSN2_2_phageome	Shotgun_fecal_metagenome_after_filtration		BSN2	CAPTIVE	BUSNA	m	control		D2	PRJEB76457	ERS20227103
BSN5_m1_phageome	Shotgun_fecal_metagenome_after_filtration		BSN5	CAPTIVE	BUSNA	m	recipient	INF4	D-1	PRJEB76457	ERS20227114
BSN12_7_phageome	Shotgun_fecal_metagenome_after_filtration		BSN12	CAPTIVE	BUSNA	f	control		D7	PRJEB76457	ERS20227095
BSN3_2_phageome	Shotgun_fecal_metagenome_after_filtration		BSN3	CAPTIVE	BUSNA	m	recipient	INF2	D2	PRJEB76457	ERS20227106
BSN6_m1_phageome	Shotgun_fecal_metagenome_after_filtration		BSN6	CAPTIVE	BUSNA	f	recipient	INF5	D-1	PRJEB76457	ERS20227117
BSN13_7_phageome	Shotgun_fecal_metagenome_after_filtration		BSN13	CAPTIVE	BUSNA	f	recipient	INF10	D7	PRJEB76457	ERS20227099
BSN4_2_phageome	Shotgun_fecal_metagenome_after_filtration		BSN4	CAPTIVE	BUSNA	m	recipient	INF3	D2	PRJEB76457	ERS20227109
BSN7_m1_phageome	Shotgun_fecal_metagenome_after_filtration		BSN7	CAPTIVE	BUSNA	f	recipient	INF6	D-1	PRJEB76457	ERS20227120
BLS1_7_phageome	Shotgun_fecal_metagenome_after_filtration		BLS1	CAPTIVE	BULS	m	recipient	INF1	D7	PRJEB76457	ERS20227062
BSN5_2_phageome	Shotgun_fecal_metagenome_after_filtration		BSN5	CAPTIVE	BUSNA	m	recipient	INF4	D2	PRJEB76457	ERS20227112
BSN8_m1_phageome	Shotgun_fecal_metagenome_after_filtration		BSN8	CAPTIVE	BUSNA	m	recipient	INF7	D-1	PRJEB76457	ERS20227123
BLS2_7_phageome	Shotgun_fecal_metagenome_after_filtration		BLS2	CAPTIVE	BULS	f	recipient	INF8	D7	PRJEB76457	ERS20227065
BSN6_2_phageome	Shotgun_fecal_metagenome_after_filtration		BSN6	CAPTIVE	BUSNA	f	recipient	INF5	D2	PRJEB76457	ERS20227115
BSN9_m1_phageome	Shotgun_fecal_metagenome_after_filtration		BSN9	CAPTIVE	BUSNA	f	control		D-1	PRJEB76457	ERS20227126
INF1_phageome	Shotgun_fecal_metagenome_after_filtration		INF1	WILD	JED4	m	donor		D0	PRJEB76457	ERS20227128
INF10_phageome	Shotgun_fecal_metagenome_after_filtration		INF10	WILD	VPOL	f	donor		D0	PRJEB76457	ERS20227127
INF2_phageome	Shotgun_fecal_metagenome_after_filtration		INF2	WILD	JED4	f	donor		D0	PRJEB76457	ERS20227129
INF3_phageome	Shotgun_fecal_metagenome_after_filtration		INF3	WILD	NLC20	m	donor		D0	PRJEB76457	ERS20227130
INF4_phageome	Shotgun_fecal_metagenome_after_filtration		INF4	WILD	NLC20	f	donor		D0	PRJEB76457	ERS20227131
INF5_phageome	Shotgun_fecal_metagenome_after_filtration		INF5	WILD	NLC20	f	donor		D0	PRJEB76457	ERS20227132
INF6_phageome	Shotgun_fecal_metagenome_after_filtration		INF6	WILD	VPOL	m	donor		D0	PRJEB76457	ERS20227133
INF7_phageome	Shotgun_fecal_metagenome_after_filtration		INF7	WILD	VPOL	m	donor		D0	PRJEB76457	ERS20227134
INF8_phageome	Shotgun_fecal_metagenome_after_filtration		INF8	WILD	VPOL	m	donor		D0	PRJEB76457	ERS20227135
INF9_phageome	Shotgun_fecal_metagenome_after_filtration		INF9	WILD	VPOL	f	donor		D0	PRJEB76457	ERS20227136
Table S1: Table shows data associated with the mice (mouse_ID) used in this experiment, such as their sex, origin, and their treatment statut (donor, recipient, control). For each fecal sample sequenced, the table shows its accession number in the ENA database.

## Sheet: Supplementary Table S2
Dissimilarity	Group	ss	r	p
Bray-Curtis	Wild	0.024	0.988	0.005
	Captive Day -1	0.093	0.952	0.005
	Captive Day 2	0.083	0.958	0.005
	Captive Day 7	0.096	0.951	0.005
Jaccard	Wild	0.03	0.985	0.005
	Captive Day -1	0.039	0.98	0.005
	Captive Day 2	0.031	0.985	0.005
	Captive Day 7	0.036	0.982	0.005
Table S2: Procrustean analyzes testing correlation between bacteriome and phageome composition. Shown are the Procrustes correlation coefficients (r), squared suns of squares (ss), and permutation-based p-values (p) for two types of community dissimilarities (Bray-Curtis and Jaccard).

## Sheet: Supplementary Table S3
Community	Mice groups	Dissimilarity	DF	F	R2	p
Phageome	Wild – Captive	Bray-Curtis	1	3.517	0.094	0.001
		Jaccard	1	5.021	0.129	0.001
		scaffolds_Jexact	1	18.914	0.357	0.001
		reads_probWJ	1	6.191	0.154	0.001
	Wild – Wild sampling locations	Bray-Curtis	2	1.373	0.282	0.002
		Jaccard	2	1.489	0.298	0.001
		scaffolds_Jexact	2	4.736	0.575	0.002
		reads_probWJ	2	1.84	0.345	0.001
	BULS - BUSNA Captive strains	Bray-Curtis	1	5.472	0.067	0.001
		Jaccard	1	7.787	0.093	0.001
		scaffolds_Jexact	1	17.411	0.186	0.001
		reads_probWJ	1	6.651	0.08	0.001
Bacteriome	Wild – Captive	Bray-Curtis	1	6.749	0.174	0.001
		Jaccard	1	3.686	0.103	0.001
	Wild – Wild sampling locations	Bray-Curtis	2	2.09	0.374	0.002
		Jaccard	2	1.564	0.309	0.001
	BULS - BUSNA Captive strains	Bray-Curtis	1	6.191	0.22	0.001
		Jaccard	1	3.716	0.145	0.001
Table S3: Pre-transplantation differences in phageome and bacteriome composition between wild and captive mice, sampling locations of wild mice and BUSNA and BULS mouse strains, assessed by PREMANOVA analyzes for different types of dissimilarity measures.

## Sheet: Supplementary Table S4
Community	Dissimilarity	DF	F	p	BUSNA.BULS	WILD.BULS	WILD.BUSNA
Phageome	Bray-Curtis	2	8.737	0.001	0.438	0.001	0.015
	Jaccard	2	1.961	0.157	0.598	0.133	0.539
	scaffolds_Jexact	2	33.765	<0.001	0.641	<0.001	<0.001
	reads_probWJ	2	12.39	<0.001	0.636	<0.001	0.001
Bacteriome	Bray-Curtis	2	21.887	<0.001	0.165	<0.001	<0.001
	Jaccard	2	14.53	<0.001	0.304	<0.001	0.001
Table S4: Differences in inter-individual dispersion of phageome and bacteriome composition between wild mice and two captive mouse strains during the pre-trasnplantation phase, assessed by PERMDISP2 analyzes for different types of dissimilarity measures. The last three columns show p values corresponding to post-hoc pairwise comparisons of the indicated mice groups.

## Sheet: Supplementary Table S5
			Richness		Shannon
Community	Predictor	DF	χ2	p	χ2	p
Phageome	strain x day x treatment	2	3.072	0.215	0.973	0.615
	day x treatment	2	0.932	0.628	0.62	0.734
	strain x treatment	1	0.124	0.724	0.153	0.695
	strain x day	2	4.857	0.088	0.371	0.831
	treatment	1	0.068	0.795	0.688	0.407
	day	2	0.033	0.984	0.585	0.746
	strain	1	0.751	0.386	0.918	0.338
Bacteriome	strain x day x treatment	2	1.144	0.564	3.392	0.183
	day x treatment	2	1.76	0.415	3.745	0.154
	strain x treatment	1	0.013	0.908	0.672	0.412
	strain x day	2	5.54	0.063	1.479	0.477
	treatment	1	0.184	0.668	0.095	0.758
	day	2	13.288	0.001	17.526	<0.001
	strain	1	2.933	0.087	3.276	0.07
Table S5: Effect of phage transplantation on the recipients’ phageome and bacteriome alpha diversity measured as contig/ASV Richness and Shannon diversity, analyzed with LMM. Significance of predictors was assessed by likelihood ratio tests.

## Sheet: Supplementary Table S6
Community	Dissimilarity	Predictor	DF	χ2	p
Phageome	Bray-Curtis	Day x Strain x Treatment	2	0.79	0.674
		Strain x Treatment	1	0.043	0.835
		Day x Strain	2	7.946	0.019
		Day x Treatment	2	23.853	<0.001
	Jaccard	Day x Strain x Treatment	2	10.615	0.005
		Strain x Treatment	1	0.635	0.426
		Day x Strain	2	18.822	<0.001
		Day x Treatment	2	3.154	0.207
	scaffolds_Jexact	Day x Strain x Treatment	2	10.156	0.006
		Strain x Treatment	1	0.012	0.912
		Day x Strain	2	6.444	0.04
		Day x Treatment	2	29.022	<0.001
	reads_probWJ	Day x Strain x Treatment	2	3.065	0.216
		Strain x Treatment	1	0.126	0.722
		Day x Strain	2	5.606	0.061
		Day x Treatment	2	13.865	0.001
Bacteriome	Bray-Curtis	Day x Strain x Treatment	2	2.808	0.246
		Strain x Treatment	1	0.005	0.943
		Day x Strain	2	6.94	0.031
		Day x Treatment	2	4.721	0.094
	Jaccard	Day x Strain x Treatment	2	1.883	0.39
		Strain x Treatment	1	0.034	0.853
		Day x Strain	2	6.363	0.042
		Day x Treatment	2	2.005	0.367
Table S6: Effect of phage transplantation and other predictor variables on changes in phageome dissimilarities between captive mice and wild phage donors over the course of the experiment, modeled by GLMMs. Temporal changes were assessed by interactions between the day of the experiment and other predictors.
